# Supplementary material for: A new species of Corydalus Latreille from Venezuela (Megaloptera, Corydalidae)
Source: Zookeys. 2010 Nov 10;(67):11–9. doi: 10.3897/zookeys.67.702 (PMC3088422; doi:10.3897/zookeys.67.702)
Supplement: XML Treatment for Corydalus wanningeri [file zookeys.67.702-treatment1.xml]

<!DOCTYPE tp:taxon-treatment
  PUBLIC "-//TaxonX//DTD Taxonomic Treatment Publishing DTD v0 20100105//EN" "tax-treatment-NSO.dtd">
<tp:taxon-treatment xmlns:tp="http://www.plazi.org/taxpub"><tp:treatment-meta><mixed-citation publication-type="journal"><person-group><name><surname>Contreras-Ramos</surname><given-names>Atilano</given-names></name><name><surname>von der Dunk</surname><given-names>Klaus</given-names></name></person-group><article-title>A new species of <italic>Corydalus</italic> Latreille from Venezuela (Megaloptera, Corydalidae)</article-title><source>Zookeys</source><day>10</day><month>11</month><year>2010</year><volume>2010</volume><issue>67</issue><fpage>11</fpage><lpage>19</lpage><pub-id pub-id-type="doi">10.3897/zookeys.67.702</pub-id></mixed-citation></tp:treatment-meta><tp:nomenclature><tp:taxon-name>
                        <tp:taxon-name-part taxon-name-part-type="genus">Corydalus</tp:taxon-name-part>
                        <tp:taxon-name-part taxon-name-part-type="species">wanningeri</tp:taxon-name-part>
		                    <object-id xmlns:xlink="http://www.w3.org/1999/xlink" xlink:type="simple">urn:lsid:zoobank.org:act:D8CD9346-1591-4C3D-8898-A5145867FB18</object-id>
                    </tp:taxon-name><tp:taxon-authority>Contreras-Ramos &amp; Von der Dunk</tp:taxon-authority><tp:taxon-status xmlns:xlink="http://www.w3.org/1999/xlink" xlink:type="simple">sp. n.</tp:taxon-status><xref ref-type="fig" rid="F1">Figures 1</xref><xref ref-type="fig" rid="F2"/><xref ref-type="fig" rid="F3"/><xref ref-type="fig" rid="F4"/><xref ref-type="fig" rid="F5"/><xref ref-type="fig" rid="F6"/><xref ref-type="fig" rid="F7">8</xref></tp:nomenclature><tp:treatment-sec sec-type="Etymology"><title>Etymology.</title><p>Named after Prof. Rupert Wanninger, amateur and outreach entomologist from Donaustauf, Bavaria, Germany, collector of the type series.</p></tp:treatment-sec><tp:treatment-sec sec-type="Type material"><title>Type material.</title><p>Holotype, male, VENEZUELA: Bolívar, Escalera Km 110, el. 1,000 m, 26.viii.1994, leg. Rupert Wanninger [Head width 11.8 mm, mandible length 29.5 mm, antenna length 65.3 mm, forewing length 80.4 mm] (CNIN-UNAM). Paratypes: VENEZUELA, [Bolívar], Guyana, Km 120, 1997, 1 male [genitalia dissected] (MIZA); [Bolívar], Escalera, [Km 110, 1,000 m], 25.viii. 1999, [R. Wanninger], 1 female [genitalia dissected] (CNIN-UNAM); Bolívar, Escalera, Km 110, <!--PageBreak-->1,000 m, 2.ii.2001, leg. R. Wanninger, 1 female (ZSM); [Bolívar, Escalera, Km 110, no date, R. Wanninger], 1 male (ZSM), 1 female (RW).</p><fig id="F1" position="float" orientation="portrait"><label>Figure 1.</label><caption><p><tp:taxon-name>Corydalus wanningeri</tp:taxon-name>, sp. n. Male holotype, habitus.</p></caption><graphic xmlns:xlink="http://www.w3.org/1999/xlink" xlink:href="ZooKeys-067-011-g001.jpg" position="float" orientation="portrait" xlink:type="simple"/></fig><fig id="F2" position="float" orientation="portrait"><label>Figure 2.</label><caption><p><tp:taxon-name>Corydalus wanningeri</tp:taxon-name>, sp. n. Female paratype, habitus.</p></caption><graphic xmlns:xlink="http://www.w3.org/1999/xlink" xlink:href="ZooKeys-067-011-g002.jpg" position="float" orientation="portrait" xlink:type="simple"/></fig></tp:treatment-sec><tp:treatment-sec sec-type="Diagnosis"><title>Diagnosis.</title><p>Head and pronotum are reddish-brown, ferrugineous (<xref ref-type="fig" rid="F1">Fig. 1</xref><xref ref-type="fig" rid="F2"/>–<xref ref-type="fig" rid="F3">3</xref>), thus resembling in color species such as <tp:taxon-name>Corydalus cephalotes</tp:taxon-name> Rambur and <tp:taxon-name>Corydalus hecate</tp:taxon-name> MacLachlan, both with monomorphic mandibles (males with short mandibles with discrete dentition), or <tp:taxon-name>Corydalus batesii</tp:taxon-name> MacLachlan and <tp:taxon-name>Corydalus holzenthali</tp:taxon-name> Contreras-Ramos, with sexually dimorphic mandibles (males with elongate mandibles with reduced dentition). However, both color of body and wings most closely resembles <tp:taxon-name>Corydalus neblinensis</tp:taxon-name> Contreras-Ramos (<xref ref-type="bibr" rid="B1">Contreras-Ramos 1998, figs 124–127</xref>). In both species, antennae are paler than head and wings are pale reddish brown, unpatterned. However, in the new species ninth gonostyli are distinct (<xref ref-type="fig" rid="F4">Figs 4, 5</xref>), with a narrowed apex (subclavate, unmodified in <tp:taxon-name>Corydalus neblinensis</tp:taxon-name>, <xref ref-type="bibr" rid="B1">Contreras-Ramos 1998, figs 26A, 26B</xref>). 10th sternite lobes (<xref ref-type="fig" rid="F4">Figs 5</xref>, <xref ref-type="fig" rid="F5">6</xref>) are sclerotized, close to each other, convergent, and bluntly pointed (semimembranous, widely separated, and papilliform in <tp:taxon-name>Corydalus neblinensis</tp:taxon-name>, <xref ref-type="bibr" rid="B1">Contreras-Ramos 1998, fig. 26C</xref>). Females may be distinguished by the unpatterned reddish color and by a mandibular dentitional arrangement with an inner predental concavity and moderately separated first and second teeth (<xref ref-type="fig" rid="F3">Figs 3</xref>, <xref ref-type="fig" rid="F7">8</xref>), similar to <tp:taxon-name>Corydalus nubilus</tp:taxon-name> and <tp:taxon-name>Corydalus crossi</tp:taxon-name> (<xref ref-type="bibr" rid="B1">Contreras-Ramos 1998, fig. 27I</xref>; <xref ref-type="bibr" rid="B3">Contreras-Ramos 2002, fig. 27</xref>).</p><fig id="F3" position="float" orientation="portrait"><label>Figure 3.</label><caption><p><tp:taxon-name>Corydalus wanningeri</tp:taxon-name>, sp. n. Female paratype, head and pronotum (dorsal).</p></caption><graphic xmlns:xlink="http://www.w3.org/1999/xlink" xlink:href="ZooKeys-067-011-g003.jpg" position="float" orientation="portrait" xlink:type="simple"/></fig></tp:treatment-sec><tp:treatment-sec sec-type="Phylogenetic position"><title>Phylogenetic position.</title><p>Despite a close superficial resemblance to <tp:taxon-name>Corydalus neblinensis</tp:taxon-name>, <tp:taxon-name>Corydalus wanningeri</tp:taxon-name> sp. n., does not appear to be closely related to that or other kindred species, such as <tp:taxon-name>Corydalus batesii</tp:taxon-name> or <tp:taxon-name>Corydalus holzenthali</tp:taxon-name>. The new species appears to be closest to <tp:taxon-name>Corydalus crossi</tp:taxon-name> Contreras-Ramos, because of the structure of the 10th sternite and a basal protrusion of the<!--PageBreak--> 9th gonostylus. If so, the new species would be basal among species with elongate mandibles. At least, <tp:taxon-name>Corydalus wanningeri</tp:taxon-name> sp. n., should be basal with respect to species with a subclavate 9th gonostylus and non-incurvate 10th tergite, and so would lay out of Unnamed Group 1 (<xref ref-type="bibr" rid="B1">Contreras-Ramos 1998, table 36</xref>). However, a certain phylogenetic position of the new species would be known only after a formal phylogenetic analysis. Both <tp:taxon-name>Corydalus crossi</tp:taxon-name> and <tp:taxon-name>Corydalus wanningeri</tp:taxon-name> sp. n., share a Guayana Shield affinity.</p></tp:treatment-sec><tp:treatment-sec sec-type="Adult male"><title>Adult male.</title><p>Head width 11.8–12.8 mm (average 12.3, <italic>n</italic> = 3), mandible length 29.5–30.3 mm (average 29.9 mm, <italic>n</italic> = 3), antenna length 64.5–65.3 mm (average 64.9 mm, <italic>n</italic> = 2), forewing length 77.7–80.4 mm (average 79.5 mm, <italic>n</italic> = 3), antenna length/forewing length 0.81–0.83. Color uniform dark reddish-brown. Head dark reddish-brown, unpatterned, mandible elongate with reduced dentition (<xref ref-type="fig" rid="F1">Figs 1</xref>). Clypeal margin thinly black, lateral projections moderately developed, flat to slightly concave, median projection shallowly incised (<xref ref-type="fig" rid="F6">Fig. 7</xref>). Antenna 87–89-segmented, filiform, scape and flagellum pale brown, tip infuscate. Maxilla blackish, 4-segmented palp brown. Labial palp 3-segmented, pale brown, last segment elongate.</p><p>Pronotum dark reddish-brown, unpatterned. Forewing pale reddish-brown, semitranslucent, unpatterned; veins reddish-yellow, except basal half of Sc and R infuscate; M1+2 3-branched (variably 4-branched), M3+4 a single vein. Hindwing pale-reddish, semitranslucent, basal 1/4 of R infuscate.</p><p>Genitalia (<xref ref-type="fig" rid="F4">Figs 4</xref>–<xref ref-type="fig" rid="F5">6</xref>). Ninth tergum subquadrate, V-shaped internal inflection reaching midlength of tergum. Anal tubercle without lateral sclerites. Tenth tergites slightly longer than ninth tergum, digitiform; basal 1/3 wide, roundly concave (<xref ref-type="fig" rid="F4">Fig. 4</xref>). Ninth gonostylus subclavate, about 4/5 as long as 10th tergite, with narrowed digiti<!--PageBreak-->form apex (<xref ref-type="fig" rid="F4">Fig. 5</xref>). Ninth sternum subquadrate, semimembranous, posterolateral lobes moderately developed (<xref ref-type="fig" rid="F4">Fig. 5</xref>). Membrane between 9th and 10th sternites with thickened wrinkled portion. Tenth sternite moderately convex, anteromedian margin slightly convex; anterolateral projections moderately developed, blunt; lobes well sclerotized, elongate-trianguloid, apically convergent (<xref ref-type="fig" rid="F5">Fig. 6</xref>). Pregenital sacs apparently absent.</p><fig id="F4" position="float" orientation="portrait"><label>Figures 4–5.</label><caption><p>4 <tp:taxon-name>Corydalus wanningeri</tp:taxon-name> sp. n. <bold>4</bold> male genitalia (dorsal) <bold>5</bold> male genitalia (ventral).</p></caption><graphic xmlns:xlink="http://www.w3.org/1999/xlink" xlink:href="ZooKeys-067-011-g004.jpg" position="float" orientation="portrait" xlink:type="simple"/></fig></tp:treatment-sec><tp:treatment-sec sec-type="Adult female"><title>Adult female.</title><p>Forewing length 65.1–80.6 mm (average 74.1 mm, <italic>n</italic> = 3). Color of body and wings similar to male (<xref ref-type="fig" rid="F2">Figs 2</xref>, <xref ref-type="fig" rid="F3">3</xref>). Mandible with base dark reddish-brown, rest blackish; shape similar to <tp:taxon-name>Corydalus nubilus</tp:taxon-name> Erichson and <tp:taxon-name>Corydalus crossi</tp:taxon-name>, basal preapical tooth moderately separated from second (<xref ref-type="fig" rid="F7">Fig. 8</xref>; <xref ref-type="bibr" rid="B1">Contreras-Ramos 1998, fig. 27I</xref>; <xref ref-type="bibr" rid="B3">Contreras-Ramos 2002, fig. 27</xref>). Antenna filiform, pale brown.</p><p>Terminalia non distinct. Sternal pouch between 6th and 7th abdominal segments well developed. Eighth sternum moderately sclerotized, discontinuous with pleural area, posterior margin mesally semimembranous, concave.</p></tp:treatment-sec><tp:treatment-sec sec-type="Key to long-mandibled males of known Corydalus species from Venezuela (modified from Contreras-Ramos 2002)"><title>Key to long-mandibled males of known Corydalus species from Venezuela (modified from <xref ref-type="bibr" rid="B3">Contreras-Ramos 2002</xref>).</title><table-wrap content-type="key" position="anchor" orientation="portrait"><table><tbody><tr><td rowspan="1" colspan="1">1.</td><td rowspan="1" colspan="1">Ninth sternum modified, subattenuate and more sclerotized posteromesally (<xref ref-type="bibr" rid="B1">Contreras-Ramos 1998, fig. 27B</xref>) or with posteromedian projection (<xref ref-type="bibr" rid="B1">Contreras-Ramos 1998, fig. 31B</xref>)</td><td rowspan="1" colspan="1">2</td></tr><tr><td rowspan="1" colspan="1">–</td><td rowspan="1" colspan="1">Ninth sternum unmodified, subquadrate (<xref ref-type="fig" rid="F4">Fig. 5</xref>; <xref ref-type="bibr" rid="B1">Contreras-Ramos 1998, figs 2B, 4B</xref>)</td><td rowspan="1" colspan="1">4</td></tr><!--PageBreak--><tr><td rowspan="1" colspan="1">2.</td><td rowspan="1" colspan="1">Ninth sternum subattenuate, noticeably more sclerotized posteromesally (<xref ref-type="bibr" rid="B1">Contreras-Ramos 1998, fig. 27B</xref>)</td><td rowspan="1" colspan="1"><tp:taxon-name>Corydalus nubilus</tp:taxon-name> Erichson</td></tr><tr><td rowspan="1" colspan="1">–</td><td rowspan="1" colspan="1">Ninth sternum with posteromedian projection</td><td rowspan="1" colspan="1">3</td></tr><tr><td rowspan="1" colspan="1">3.</td><td rowspan="1" colspan="1">Posteromedian projection of 9th sternum large (nearly as long as sternum), thumblike; 9th gonostylus unguiform (<xref ref-type="bibr" rid="B1">Contreras-Ramos 1998, fig. 31B</xref>)</td><td rowspan="1" colspan="1"><tp:taxon-name>Corydalus tesselatus</tp:taxon-name> Stitz</td></tr><tr><td rowspan="1" colspan="1">–</td><td rowspan="1" colspan="1">Posteromedian projection of 9th sternum small (about 1/2 as long as sternum), narrow; 9th gonostylus tubular, with conspicuous preapical claw (<xref ref-type="bibr" rid="B3">Contreras-Ramos 2002, fig. 17</xref>)</td><td rowspan="1" colspan="1"><tp:taxon-name>Corydalus clavijoi</tp:taxon-name> Contreras-Ramos</td></tr><tr><td rowspan="1" colspan="1">4.</td><td rowspan="1" colspan="1">Ninth gonostylus elongate, somewhat flattened or tubular (<xref ref-type="bibr" rid="B1">Contreras-Ramos 1998, fig. 2B</xref>)</td><td rowspan="1" colspan="1">5</td></tr><tr><td rowspan="1" colspan="1">–</td><td rowspan="1" colspan="1">Ninth gonostylus subclavate (<xref ref-type="fig" rid="F4">Fig. 5</xref>; <xref ref-type="bibr" rid="B1">Contreras-Ramos 1998, figs 4B, 7B, 17B</xref>)</td><td rowspan="1" colspan="1">6</td></tr><!--PageBreak--><tr><td rowspan="1" colspan="1">5.</td><td rowspan="1" colspan="1">Ninth gonostylus and 10th tergite slender, subequal in length and shape (<xref ref-type="bibr" rid="B1">Contreras-Ramos 1998, fig. 2A</xref>)</td><td rowspan="1" colspan="1"><tp:taxon-name>Corydalus affinis</tp:taxon-name> Burmeister</td></tr><tr><td rowspan="1" colspan="1">–</td><td rowspan="1" colspan="1">Ninth gonostylus narrower and noticeably shorter than 10th tergite (<xref ref-type="bibr" rid="B3">Contreras-Ramos 2002, fig. 23</xref>)</td><td rowspan="1" colspan="1"><tp:taxon-name>Corydalus crossi</tp:taxon-name> Contreras-Ramos</td></tr><tr><td rowspan="1" colspan="1">6.</td><td rowspan="1" colspan="1">Head and pronotum reddish brown; 10th tergite apex without incurvation (<xref ref-type="fig" rid="F4">Fig. 5</xref>), although it may be enlarged (<xref ref-type="bibr" rid="B1">Contreras-Ramos 1998, figs 7F, 26E</xref>)</td><td rowspan="1" colspan="1">7</td></tr><tr><td rowspan="1" colspan="1">–</td><td rowspan="1" colspan="1">Head and pronotum yellowish to greenish brown; 10th tergite with well developed apical incurvation (<xref ref-type="bibr" rid="B1">Contreras-Ramos 1998, figs 4A, 17B</xref>)</td><td rowspan="1" colspan="1">9</td></tr><tr><td rowspan="1" colspan="1">7.</td><td rowspan="1" colspan="1">Forewing contrastingly patterned (<xref ref-type="bibr" rid="B1">Contreras-Ramos 1998, fig. 58</xref>)</td><td rowspan="1" colspan="1"><tp:taxon-name>Corydalus batesii</tp:taxon-name> MacLachlan</td></tr><tr><td rowspan="1" colspan="1">–</td><td rowspan="1" colspan="1">Forewing not so contrastingly patterned</td><td rowspan="1" colspan="1">8</td></tr><tr><td rowspan="1" colspan="1">8.</td><td rowspan="1" colspan="1">Forewing pale, clear, nearly translucent, few subtle small white spots (<xref ref-type="bibr" rid="B1">Contreras-Ramos 1998, figs 124–126</xref>); 9th gonostylus unmodified, 10th sternite lobes papiliform, separated (<xref ref-type="bibr" rid="B1">Contreras-Ramos 1998, figs 26B, 26C</xref>)</td><td rowspan="1" colspan="1"><tp:taxon-name>Corydalus neblinensis</tp:taxon-name> Contreras-Ramos</td></tr><tr><td rowspan="1" colspan="1">–</td><td rowspan="1" colspan="1">Forewing rather opaque, uniformly pale reddish (<xref ref-type="fig" rid="F1">Fig. 1</xref>); 9th gonostylus with narrowed digitiform apex, 10th sternite lobes elongate-trianguloid, close to each other (<xref ref-type="fig" rid="F4">Figs 5</xref>, <xref ref-type="fig" rid="F5">6</xref>)</td><td rowspan="1" colspan="1"><tp:taxon-name>Corydalus wanningeri</tp:taxon-name>, sp. n.</td></tr><tr><td rowspan="1" colspan="1">9.</td><td rowspan="1" colspan="1">Antenna conspicuously subserrate, sinuate (<xref ref-type="bibr" rid="B1">Contreras-Ramos 1998, fig. 17F</xref>); 10th sternite with anteromedian projection (<xref ref-type="bibr" rid="B1">Contreras-Ramos 1998, fig. 17C</xref>)</td><td rowspan="1" colspan="1"><tp:taxon-name>Corydalus flavicornis</tp:taxon-name> Stitz</td></tr><tr><td rowspan="1" colspan="1">–</td><td rowspan="1" colspan="1">Antenna slightly subserrate; 10th sternite without anteromedian projection (<xref ref-type="bibr" rid="B1">Contreras-Ramos 1998, fig. 4C</xref>)</td><td rowspan="1" colspan="1">10</td></tr><!--PageBreak--><tr><td rowspan="1" colspan="1">10.</td><td rowspan="1" colspan="1">Antenna, including scape and pedicel, pale to dark brown, apically infuscate (<xref ref-type="bibr" rid="B1">Contreras-Ramos 1998, figs 43, 44, 48</xref>); 10th sternite lobes typically subequal in width and length, less than half length of lobe surpassing posterior edge of 10th sternite (<xref ref-type="bibr" rid="B1">Contreras-Ramos 1998, fig. 4C</xref>); pregenital sacs well developed, conspicuous (<xref ref-type="bibr" rid="B1">Contreras-Ramos 1998, fig. 4F</xref>)</td><td rowspan="1" colspan="1"><tp:taxon-name>Corydalus armatus</tp:taxon-name> Hagen</td></tr><tr><td rowspan="1" colspan="1">–</td><td rowspan="1" colspan="1">Antenna, including scape and pedicel, yellow to yellowish green, up to distal 1/3 infuscate (<xref ref-type="bibr" rid="B1">Contreras-Ramos 1998, figs 139–141</xref>); 10th sternite lobes typically about twice as long as wide, about half of lobe surpassing posterior edge of 10th sternite (<xref ref-type="bibr" rid="B1">Contreras-Ramos 1998, fig. 29C</xref>); pregenital sacs apparently absent, inconspicuous</td><td rowspan="1" colspan="1"><tp:taxon-name>Corydalus peruvianus</tp:taxon-name> Davis</td></tr></tbody></table></table-wrap><fig id="F5" position="float" orientation="portrait"><label>Figure 6.</label><caption><p><tp:taxon-name>Corydalus wanningeri</tp:taxon-name> sp. n. Male tenth sternite.</p></caption><graphic xmlns:xlink="http://www.w3.org/1999/xlink" xlink:href="ZooKeys-067-011-g005.jpg" position="float" orientation="portrait" xlink:type="simple"/></fig><fig id="F6" position="float" orientation="portrait"><label>Figure 7.</label><caption><p><tp:taxon-name>Corydalus wanningeri</tp:taxon-name> sp. n. Male clypeal margin (dorsal).</p></caption><graphic xmlns:xlink="http://www.w3.org/1999/xlink" xlink:href="ZooKeys-067-011-g006.jpg" position="float" orientation="portrait" xlink:type="simple"/></fig><fig id="F7" position="float" orientation="portrait"><label>Figure 8.</label><caption><p><tp:taxon-name>Corydalus wanningeri</tp:taxon-name> sp. n. Female mandible (right, dorsal).</p></caption><graphic xmlns:xlink="http://www.w3.org/1999/xlink" xlink:href="ZooKeys-067-011-g007.jpg" position="float" orientation="portrait" xlink:type="simple"/></fig></tp:treatment-sec><ref-list><ref id="B1"><mixed-citation xmlns:xlink="http://www.w3.org/1999/xlink" xlink:type="simple"><person-group><name name-style="western"><surname>Contreras-Ramos</surname><given-names>A</given-names></name></person-group> (<year>1998</year>)<article-title> Systematics of the dobsonfly genus <italic>Corydalus</italic> (Megaloptera: Corydalidae)</article-title>. <source>Thomas Say Publications in Entomology: Monographs</source>, <publisher-name>Entomological Society of America</publisher-name>, <publisher-loc>Lanham</publisher-loc>, <lpage>360</lpage> pp.</mixed-citation></ref><ref id="B3"><mixed-citation xmlns:xlink="http://www.w3.org/1999/xlink" xlink:type="simple"><person-group><name name-style="western"><surname>Contreras-Ramos</surname><given-names>A</given-names></name></person-group> (<year>2002</year>)<article-title> Six new species of dobsonflies from Venezuela (Megaloptera: Corydalidae: Corydalinae).</article-title><source>Aquatic Insects</source><volume>24</volume>:<fpage>55</fpage>-<lpage>75</lpage>.</mixed-citation></ref></ref-list></tp:taxon-treatment>
